# Supplementary material for: Growth and development of soybean under changing light environments in relay intercropping system
Source: PeerJ. 2019 Jul 23;7:e7262. doi: 10.7717/peerj.7262 (PMC6659667; doi:10.7717/peerj.7262)
Supplement: Supplemental Information 1 [file peerj-07-7262-s001.xlsx]

## Sheet: PAR
Rep	Treatment	PARSV217	PARSV517	PARSR117	PARMV217	PARMV517	PARMR117	LIV217	LIV517	LIR117	PARSV218	PARSV518	PARSR118	PARMV218	PARMV518	PARMR118	LIV218	LIV518	LIR118
1	T1	536.2	623.2	955.3	1718.83	1642.47	1651.37	31.1956	37.9429	57.8491	675.4	785.5	1063.3	1689.1	1605.7	1683.93	39.9858	48.9195	63.1438
1	T2	757.4	863.6	1147.7	1718.83	1642.47	1651.37	44.0648	52.5795	69.5	752.2	929.1	1195.1	1689.1	1605.7	1683.93	44.5326	57.8626	70.9707
1	T3	812.7	1016.1	1357.1	1718.83	1642.47	1651.37	47.2821	61.8643	82.1804	875.7	987.8	1269.6	1689.1	1605.7	1683.93	51.8442	61.5183	75.3949
1	T4	1097.1	1172.5	1417.9	1718.83	1642.47	1651.37	63.8282	71.3865	85.8622	985.1	1021.2	1453.8	1689.1	1605.7	1683.93	58.321	63.5984	86.3336
1	SS	1718.83	1642.47	1651.37	1718.83	1642.47	1651.37	100	100	100	1689.1	1605.7	1683.93	1689.1	1605.7	1683.93	100	100	100
2	T1	620.3	661.2	1041.2	1657.3	1773.2	1725.5	37.4283	37.2885	60.3419	605.4	647.9	974.3	1597.73	1721.5	1645.3	37.8912	37.6358	59.2172
2	T2	755.4	898.5	1198.4	1657.3	1773.2	1725.5	45.5802	50.6711	69.4523	763.7	911.3	1219.5	1597.73	1721.5	1645.3	47.799	52.9364	74.1202
2	T3	863.7	963.7	1246.6	1657.3	1773.2	1725.5	52.1149	54.3481	72.2457	906.9	965.7	1362.7	1597.73	1721.5	1645.3	56.7617	56.0964	82.8238
2	T4	1109.1	1334.9	1304.9	1657.3	1773.2	1725.5	66.9221	75.282	75.6245	1191.3	1254.8	1439.2	1597.73	1721.5	1645.3	74.5619	72.8899	87.4734
2	SS	1657.3	1773.2	1725.5	1657.3	1773.2	1725.5	100	100	100	1597.73	1721.5	1645.3	1597.73	1721.5	1645.3	100	100	100
3	T1	513.5	741.3	997.1	1686.83	1695.1	1674.1	30.4417	43.7319	59.5604	629.9	653.9	1041.1	1623.5	1674.3	1615.8	38.7989	39.0551	64.4325
3	T2	672.7	787.6	1141.5	1686.83	1695.1	1674.1	39.8795	46.4633	68.1859	737.1	821.2	1215.5	1623.5	1674.3	1615.8	45.4019	49.0474	75.2259
3	T3	901.1	970.4	1322.7	1686.83	1695.1	1674.1	53.4196	57.2474	79.0096	1043.5	1095.5	1376.2	1623.5	1674.3	1615.8	64.2747	65.4303	85.1714
3	T4	952.4	1034.6	1485.9	1686.83	1695.1	1674.1	56.4608	61.0347	88.7581	1015.3	1216.6	1459.8	1623.5	1674.3	1615.8	62.5377	72.6632	90.3453
3	SS	1686.83	1695.1	1674.1	1686.83	1695.1	1674.1	100	100	100	1623.5	1674.3	1615.8	1623.5	1674.3	1615.8	100	100	100
	PARS = Photosynthetically active radiations at the top of soybean
	PARM = Photosynthetically active radiations at the top of maize
	LI = Photosynthetically active radiations radiations (PARt)
	Years = 17 and 18
	Stages = Second-trifoliate stage (V2), fifth-trifoliate stage (V5), and flowering stage (R1) of soybean

## Sheet: RFR
Rep	Treatment	RFRV217	RFRV517	RFRR117	RFRV218	RFRV518	RFRR118
1	T1	0.667627	0.660794	0.72782	0.641871	0.733211	0.80464
1	T2	0.645067	0.72861	0.77725	0.732512	0.768672	0.891004
1	T3	0.677682	0.754556	0.839603	0.747657	0.820401	1.02177
1	T4	0.892445	0.889788	1.05729	0.854665	0.941589	1.08851
1	SS	1.34074	1.41722	1.45079	1.38407	1.49453	1.43522
2	T1	0.595277	0.711783	0.803478	0.630466	0.714625	0.864941
2	T2	0.64366	0.767983	0.878388	0.733107	0.768364	0.941562
2	T3	0.709641	0.804987	0.932836	0.814432	0.854461	1.00658
2	T4	0.848977	0.934901	1.11158	0.855544	0.971717	1.06578
2	SS	1.35624	1.33846	1.3939	1.45678	1.496	1.37965
3	T1	0.69082	0.659712	0.826161	0.712315	0.739607	0.868791
3	T2	0.721755	0.723946	0.895459	0.749047	0.832535	0.9276
3	T3	0.750461	0.821468	1.00753	0.836973	0.875657	1.0026
3	T4	0.953015	0.940786	1.10964	0.989475	0.980718	1.24805
3	SS	1.33706	1.34825	1.48936	1.50992	1.64702	1.53272
	RFR = Red to Far-red ratio
	Years = 17 and 18
	Stages = Second-trifoliate stage (V2), fifth-trifoliate stage (V5), and flowering stage (R1) of soybean

## Sheet: CC
Rep	Treatment	CCV217	CCV517	CCR117	CCV218	CCV518	CCR118
1	T1	22.5	26.1	28.1	25.19	29.1	29.16
1	T2	22.8	30.3	32.4	24.17	32.9	30.45
1	T3	24.5	30.6	31.5	26.6	35.2	31.05
1	T4	24.59	31.7	35.7	24.15	38.4	38.7
1	SS	25.9	33.5	39.1	25.1	40.3	41.65
2	T1	27.2	28.6	31.6	26.4	31.9	30.6
2	T2	26.5	31.1	34.16	25.9	31.6	35.35
2	T3	27.1	32.2	35.92	26.6	32.35	37.7
2	T4	27.6	34.2	40.6	25.9	38.18	40.4
2	SS	26.5	38.3	43.1	26.4	43.15	45.7
3	T1	24.3	25.7	27.93	23.6	26.3	33.6
3	T2	26.1	27.5	29.5	25.9	27.8	33.2
3	T3	24.8	30.3	35.9	23.03	30.3	35.6
3	T4	24.9	35.15	36.6	26.9	32.5	34.55
3	SS	25.1	37.6	40.5	27.8	37.9	42.55
	CC = Chlorophyll content
	Years = 17 and 18
	Stages = Second-trifoliate stage (V2), fifth-trifoliate stage (V5), and flowering stage (R1) of soybean

## Sheet: PnT
Rep	Treatment	PNV217	PNV517	PNR117	PNV218	PNV518	PNR118
1	T1	7.13	11.9345	12.56	7.87	12.65	13.81
1	T2	7.99	12.5893	14.17	8.25	13.87	15.27
1	T3	8.51	14.206	15.91	9.13	15.31	17.12
1	T4	10.26	17.5266	19.32	11.29	18.15	20.94
1	SS	13.29	17.2499	19.95	14.12	18.69	21.11
2	T1	7.29	11.358	13.13	8.71	12.82	14.57
2	T2	8.12	12.8501	14.67	8.79	13.41	15.83
2	T3	9.19	14.6751	16.85	9.71	15.74	17.51
2	T4	11.4	16.1236	20.44	11.87	17.59	20.97
2	SS	13.31	16.35	20.12	14.95	17.85	21.75
3	T1	6.71	10.9284	12.76	7.96	11.36	14.39
3	T2	7.29	12.1303	14.39	8.34	13.39	15.65
3	T3	8.13	13.7505	15.65	9.97	14.61	16.98
3	T4	10.92	17.2962	17.93	11.53	18.45	21.35
3	SS	12.75	17.67	19.67	13.69	18.83	21.31
	PN = Photosynthetic Rate (Pn)
	Years = 17 and 18
	Stages = Second-trifoliate stage (V2), fifth-trifoliate stage (V5), and flowering stage (R1) of soybean

## Sheet: GsT
Rep	Treatment	GSV217	GSV517	GSR117	GSV218	GSV518	GSR118
1	T1	0.34	0.39	0.71	0.38	0.59	0.86
1	T2	0.27	0.35	0.66	0.32	0.51	0.78
1	T3	0.24	0.27	0.62	0.29	0.52	0.73
1	T4	0.19	0.24	0.56	0.26	0.44	0.71
1	SS	0.17	0.23	0.49	0.29	0.35	0.41
2	T1	0.29	0.37	0.55	0.33	0.36	0.63
2	T2	0.22	0.36	0.42	0.31	0.34	0.49
2	T3	0.21	0.31	0.35	0.26	0.33	0.37
2	T4	0.17	0.25	0.34	0.24	0.27	0.36
2	SS	0.16	0.21	0.31	0.21	0.23	0.35
3	T1	0.31	0.37	0.59	0.29	0.36	0.69
3	T2	0.24	0.33	0.54	0.27	0.35	0.51
3	T3	0.23	0.34	0.49	0.26	0.3	0.53
3	T4	0.18	0.32	0.41	0.24	0.29	0.33
3	SS	0.18	0.29	0.26	0.21	0.21	0.29
	GS = Stomatal conductance (Gs)
	Years = 17 and 18
	Stages = Second-trifoliate stage (V2), fifth-trifoliate stage (V5), and flowering stage (R1) of soybean

## Sheet: CiT
Rep	Treatment	CISV217	CIV517	CIR117	CIV218	CIV518	CIR118
1	T1	307.8	365.3	379.7	286.5	316.7	423.9
1	T2	298.5	348.5	342.1	271.3	293.3	397.2
1	T3	291.2	327.1	345.5	253.6	271.5	373.4
1	T4	275.9	315.7	311.2	241.4	254.1	346.1
1	SS	223.6	294.4	303.9	207.1	229.9	315.7
2	T1	342.4	379.8	337.3	274.7	297.2	449.5
2	T2	326.1	361.3	331.5	252.4	281.5	433.3
2	T3	313.5	358.5	315.2	231.2	263.3	406.1
2	T4	295.2	339.2	287.7	229.9	245.7	391.9
2	SS	281.4	273.6	263.3	215.7	227.3	354.5
3	T1	329.3	359.9	331.5	292.6	318.2	417.3
3	T2	341.2	367.7	319.3	279.9	302.1	362.5
3	T3	309.4	349.1	302.1	253.5	257.5	369.8
3	T4	276.3	304.3	277.5	247.8	230.7	341.2
3	SS	246.1	269.4	245.9	214.3	236.2	311.6
	CI = Intercellular CO2 concentration
	Years = 17 and 18
	Stages = Second-trifoliate stage (V2), fifth-trifoliate stage (V5), and flowering stage (R1) of soybean

## Sheet: TrT
Rep	Treatment	TRSV217	TRV517	TRR117	TRV218	TRV518	TRR118
1	T1	1.95	2.46	3.42	2.35	2.09	3.61
1	T2	1.99	2.53	3.71	2.67	2.43	3.78
1	T3	2.12	2.75	3.87	2.91	2.98	3.95
1	T4	2.46	2.89	4.24	3.36	3.15	4.37
1	SS	2.71	3.11	4.85	4.38	3.87	5.19
2	T1	2.03	2.35	3.16	2.61	2.65	3.76
2	T2	2.07	2.47	3.43	2.93	2.91	3.92
2	T3	2.18	2.63	3.69	3.25	3.68	4.17
2	T4	2.39	2.76	3.92	3.89	4.23	4.95
2	SS	2.65	2.95	4.25	4.64	5.17	5.45
3	T1	1.99	2.72	3.61	2.11	2.86	3.19
3	T2	2.06	2.79	3.95	2.56	2.92	3.25
3	T3	2.15	3.06	4.33	2.65	3.45	3.41
3	T4	2.33	3.41	4.76	4.43	4.81	4.09
3	SS	2.49	3.46	5.19	5.02	5.34	5.11
	TR = Transpiration Rate
	Years = 17 and 18
	Stages = Second-trifoliate stage (V2), fifth-trifoliate stage (V5), and flowering stage (R1) of soybean

## Sheet: LAI
Rep	Treatment	LAIV217	LAIV517	LAIR117	LAIV218	LAIV518	LAIR118
1	T1	0.16695	0.525793	1.20349	0.24	0.59	1.35
1	T2	0.16875	0.560683	1.476	0.25	0.61	1.59
1	T3	0.17325	0.60515	1.82267	0.29	0.65	1.97
1	T4	0.216562	0.626017	2.09357	0.32	0.69	2.25
1	SS	0.316406	1.1319	2.45832	0.37	1.19	2.63
2	T1	0.14625	0.45684	1.17351	0.19	0.67	1.29
2	T2	0.1911	0.52488	1.19726	0.21	0.71	1.36
2	T3	0.211193	0.582667	1.52121	0.23	0.75	1.64
2	T4	0.240187	0.670846	1.79935	0.23	0.79	1.89
2	SS	0.313091	1.05904	2.20705	0.29	1.14	2.31
3	T1	0.12675	0.555602	0.988232	0.2	0.62	1.09
3	T2	0.148909	0.6327	1.14331	0.22	0.65	1.21
3	T3	0.179932	0.785094	1.47306	0.23	0.71	1.56
3	T4	0.248906	0.828923	1.80849	0.25	0.76	1.91
3	SS	0.326812	1.14469	2.28811	0.25	1.21	2.35
		LAI = Leaf Area Index
		Years = 17 and 18
		Stages = Second-trifoliate stage (V2), fifth-trifoliate stage (V5), and flowering stage (R1) of soybean

## Sheet: BM
Rep	Treatment	BMV217	BMV517	BMR117	BMV218	BMV518	BMR118
1	T1	1.02118	4.80424	11.7922	1.29569	5.20985	13.7236
1	T2	1.25373	4.9353	15.5262	1.42745	5.58636	14.0091
1	T3	1.29569	5.41197	18.4662	1.61412	6.1103	19.2388
1	T4	1.32863	5.86409	20.9663	1.71392	6.89242	21.8547
1	SS	1.54824	7.08924	22.7218	1.87765	7.54545	24.6523
2	T1	1.18588	3.93091	10.3973	1.26569	4.55803	12.9188
2	T2	1.28569	4.78712	10.7514	1.47431	5.0453	14.1034
2	T3	1.37255	5.29273	13.9811	1.6251	5.82424	15.6764
2	T4	1.41647	6.32712	16.8567	1.74588	7.20636	18.9061
2	SS	1.64706	7.29364	24.1337	1.87765	8.1853	25.1574
3	T1	1.13098	4.35682	8.62686	1.47137	4.62576	10.8694
3	T2	1.23569	4.63955	11.1591	1.59216	4.99909	12.7579
3	T3	1.31353	5.61545	14.7322	1.75686	6.40712	16.8674
3	T4	1.38647	6.00879	18.2516	1.93863	6.21152	23.7174
3	SS	1.70196	7.39045	25.1745	2.14627	7.89288	27.2969
	TBM = Total Biomass (g plant-1)
	Years = 17 and 18
	Stages = Second-trifoliate stage (V2), fifth-trifoliate stage (V5), and flowering stage (R1) of soybean

## Sheet: BMP
Rep	Treatment	V2R17	V2L17	V2S17	V5R17	V5L17	V5S17	RR17	R1L17	R1S17	V2R18	V2L18	V2S18	V5R18	V5L18	V5S18	RR18	R1L18	R1S18
1	T1	0.0911765	0.4	0.53	0.324242	2.17	2.31	0.80219	6.3	4.69	0.115686	0.51	0.67	0.359848	2.37	2.48	0.933577	7.54	5.25
1	T2	0.113725	0.55	0.59	0.355303	2.28	2.3	1.0562	7.86	6.61	0.127451	0.57	0.73	0.386364	2.5	2.7	1.08905	6.49	6.43
1	T3	0.115686	0.55	0.63	0.37197	2.32	2.72	1.2562	9.66	7.55	0.144118	0.68	0.79	0.430303	3.22	2.46	1.30876	9.76	8.17
1	T4	0.118627	0.55	0.66	0.434091	2.9	2.53	1.42628	11.07	8.47	0.153922	0.85	0.71	0.492424	3.54	2.86	1.55474	10.49	9.81
1	SS	0.138235	0.75	0.66	0.499242	3.73	2.86	1.68175	11.49	9.55	0.167647	0.96	0.75	0.545455	4.21	2.79	1.77226	12.43	10.45
2	T1	0.105882	0.55	0.53	0.290909	1.56	2.08	0.707299	5.62	4.07	0.115686	0.55	0.6	0.32803	2.03	2.2	0.878832	8.06	3.98
2	T2	0.115686	0.56	0.61	0.337121	1.99	2.46	0.731387	6.06	3.96	0.134314	0.63	0.71	0.355303	2.1	2.59	0.823358	8.53	4.75
2	T3	0.122549	0.59	0.66	0.372727	2.7	2.22	0.951095	7.62	5.41	0.145098	0.69	0.79	0.424242	3.16	2.24	1.06642	8.98	5.63
2	T4	0.126471	0.61	0.68	0.437121	3.22	2.67	1.14672	9.16	6.55	0.155882	0.85	0.74	0.486364	3.44	3.28	1.28613	10.65	6.97
2	SS	0.147059	0.82	0.68	0.513636	3.63	3.15	1.57372	13.09	9.47	0.167647	0.92	0.79	0.555303	3.91	3.72	1.67737	14.39	9.09
3	T1	0.10098	0.52	0.51	0.306818	1.78	2.27	0.586861	5.17	2.87	0.131373	0.63	0.71	0.325758	1.7	2.6	0.739416	6.52	3.61
3	T2	0.115686	0.56	0.56	0.329545	1.89	2.42	0.759124	6.05	4.35	0.142157	0.66	0.79	0.359091	1.92	2.72	0.867883	7.16	4.73
3	T3	0.123529	0.58	0.61	0.395455	2.89	2.33	1.00219	7.79	5.94	0.156863	0.86	0.74	0.437121	3.06	2.91	1.14745	9.63	6.09
3	T4	0.126471	0.59	0.67	0.428788	3.07	2.51	1.24161	9.63	7.38	0.168627	0.95	0.82	0.451515	3.3	2.46	1.47737	12.97	9.27
3	SS	0.151961	0.83	0.72	0.520455	4	2.87	1.64453	12.68	10.85	0.186275	1.08	0.88	0.562879	4.33	3	1.85693	13.79	11.65
	BMP = Biomass Partitioning (g plant-1)
	Years = 17 and 18
	Stages = Second-trifoliate stage (V2), fifth-trifoliate stage (V5), and flowering stage (R1) of soybean
	R = Root (g plant-1)
	L = Leaves (g plant-1)
	S = Stem (g plant-1)

[truncated: 5 more sheets: DM, LP, PH, SBS, Maize Seed Yield]
